# Supplementary material for: Analyzing the collaborative development needs of grassroots centers for disease control and prevention using the Kano model: A case study of China’s Chengdu–Chongqing Economic Circle
Source: PLoS One. 2026 Apr 20;21(4):e0347594. doi: 10.1371/journal.pone.0347594 (PMC13094998; doi:10.1371/journal.pone.0347594)
Supplement: S1 File — (ZIP) [file pone.0347594.s001.zip]

Archive with 6 entries (5 files):
- Supporting Information - Data/
- Supporting Information - Data/Data 1:Kano attribute definition results and subgroup analysis for various requirements.xlsx
- Supporting Information - Data/Data 2:Importance ranking of collaborative development needs.xlsx
- Supporting Information - Data/Delphi questionnaire.docx
- Supporting Information - Data/Questionnaire of Collaborative Development Needs.docx
- Supporting Information - Data/The determination logic and formulas for the attributes of the Kano model.doc
