# Supplementary material for: Analyzing the collaborative development needs of grassroots centers for disease control and prevention using the Kano model: A case study of China’s Chengdu–Chongqing Economic Circle
Source: PLoS One. 2026 Apr 20;21(4):e0347594. doi: 10.1371/journal.pone.0347594 (PMC13094998; doi:10.1371/journal.pone.0347594)
Supplement: S1 File — (ZIP) [file pone.0347594.s001.zip › Supporting Information - Data/Data 1:Kano attribute definition results and subgroup analysis for various requirements.xlsx]

## Sheet: Sheet1
NO.	Gender	Region	Center for disease control and prevention level	Field of work	Job position	Age	Q1F	Q1B	A1	Q2F	Q2B	A2	Q3F	Q3B	A3	Q4F	Q4B	A4	Q5F	Q5B	A5	Q6F	Q6B	A6	Q7F	Q7B	A7	Q8F	Q8B	A8	Q9F	Q9B	A9	Q10F	Q10B	A10	Q11F	Q11B	A11	Q12F	Q12B	A12	Q13F	Q13B	A13
1	1	2	2	1	2	1	1	5	O	2	5	M	1	5	O	2	5	M	1	4	A	1	4	A	2	5	M	1	5	O	1	4	A	3	4	I	1	2	A	1	4	A	3	1	R
2	2	2	1	2	1	2	1	2	A	1	5	O	1	5	O	1	5	O	1	5	O	1	4	A	1	5	O	2	5	M	1	5	O	3	4	I	1	4	A	1	4	A	1	5	O
3	2	2	1	1	2	1	2	5	M	1	4	A	3	5	M	3	4	I	1	3	A	1	3	A	1	4	A	2	4	I	1	3	A	3	3	I	1	3	A	1	4	A	1	5	O
4	1	1	2	1	2	1	1	2	A	4	5	M	4	5	M	4	4	I	4	5	M	1	4	A	1	4	A	4	4	I	1	4	A	4	4	I	1	4	A	1	4	A	1	5	O
5	1	1	1	1	1	1	2	5	M	2	5	M	2	5	M	2	3	I	1	4	A	1	4	A	1	3	A	2	4	I	1	5	O	2	4	I	1	5	O	1	4	A	1	5	O
6	1	1	1	1	2	1	1	5	O	3	5	M	3	5	M	1	3	A	2	3	I	2	1	R	1	4	A	2	3	I	1	3	A	3	3	I	3	5	M	3	5	M	1	5	O
7	1	1	2	1	2	1	3	5	M	1	5	O	3	5	M	1	5	O	1	5	O	1	5	O	1	5	O	5	4	R	1	5	O	3	3	I	1	3	A	2	5	M	3	5	M
8	1	1	1	1	2	1	1	5	O	2	2	I	1	5	O	1	5	O	2	5	M	2	2	I	1	1	Q	4	4	I	1	1	Q	1	1	Q	1	5	O	1	5	O	5	4	R
9	1	1	1	1	2	1	3	5	M	2	5	M	2	5	M	2	4	I	2	5	M	1	4	A	1	4	A	2	4	I	1	4	A	2	4	I	1	4	A	2	5	M	1	5	O
10	2	2	1	2	2	2	2	5	M	1	5	O	5	4	R	1	5	O	1	1	Q	1	5	O	1	1	Q	1	5	O	1	5	O	3	4	I	1	5	O	1	5	O	1	1	Q
11	2	1	1	2	1	2	4	5	M	1	5	O	2	5	M	1	5	O	2	5	M	1	2	A	5	4	R	1	5	O	1	2	A	1	5	O	1	5	O	1	5	O	1	1	Q
12	2	1	1	1	2	2	2	5	M	2	5	M	2	5	M	1	5	O	2	5	M	1	4	A	1	4	A	2	4	I	1	3	A	2	3	I	1	3	A	2	5	M	2	4	I
13	2	1	1	1	2	2	1	4	A	1	4	A	1	3	A	4	4	I	1	5	O	1	4	A	1	4	A	3	5	M	2	5	M	3	3	I	1	3	A	3	5	M	4	5	M
14	2	1	1	1	2	2	2	5	M	2	5	M	2	5	M	2	4	I	2	5	M	1	4	A	1	4	A	2	4	I	1	4	A	2	4	I	1	4	A	2	5	M	2	4	I
15	2	2	1	1	1	2	3	5	M	1	1	Q	1	5	O	1	5	O	2	5	M	1	5	O	1	5	O	1	5	O	1	1	Q	2	4	I	1	5	O	3	1	R	1	5	O
16	1	2	1	1	2	2	1	5	O	1	5	O	1	5	O	1	5	O	1	5	O	1	5	O	1	5	O	1	5	O	1	5	O	1	5	O	1	5	O	1	5	O	1	5	O
17	2	2	1	1	1	2	2	5	M	1	1	Q	2	5	M	1	5	O	2	5	M	1	5	O	5	4	R	5	4	R	2	5	M	3	3	I	1	1	Q	1	5	O	1	5	O
18	1	2	1	1	1	2	4	5	M	2	5	M	3	5	M	4	4	I	1	5	O	1	4	A	1	4	A	3	5	M	3	5	M	1	5	O	1	5	O	3	5	M	1	5	O
19	2	2	1	2	1	2	4	5	M	1	5	O	1	5	O	2	4	I	2	5	M	2	5	M	1	5	O	2	5	M	1	5	O	1	5	O	1	5	O	1	5	O	1	5	O
20	1	2	1	1	1	2	2	5	M	2	5	M	1	5	O	1	5	O	1	5	O	1	5	O	1	5	O	5	3	R	1	5	O	1	5	O	1	5	O	1	5	O	1	5	O
21	1	1	1	1	1	2	2	5	M	3	5	M	3	5	M	2	2	I	2	5	M	2	5	M	2	2	I	2	2	I	2	5	M	2	2	I	1	2	A	2	5	M	1	5	O
22	1	1	1	1	1	2	1	5	O	1	1	Q	3	5	M	1	5	O	1	5	O	1	1	Q	1	5	O	1	5	O	1	5	O	3	3	I	1	1	Q	3	1	R	1	5	O
23	1	1	1	1	2	1	2	5	M	2	3	I	2	5	M	2	3	I	2	5	M	1	4	A	1	3	A	2	4	I	1	3	A	2	3	I	3	5	M	2	5	M	2	4	I
24	2	1	1	1	2	2	3	5	M	1	5	O	3	5	M	2	2	I	2	5	M	1	4	A	1	3	A	3	3	I	1	3	A	3	3	I	3	5	M	3	5	M	3	3	I
25	2	1	1	1	2	2	1	5	O	2	2	I	2	5	M	2	4	I	2	5	M	1	3	A	1	4	A	2	4	I	1	4	A	2	4	I	2	5	M	1	5	O	2	3	I
26	2	1	1	1	2	3	3	5	M	2	3	I	2	5	M	1	3	A	3	5	M	1	3	A	3	3	I	3	3	I	1	3	A	3	3	I	3	5	M	1	3	A	1	3	A
27	1	1	1	1	2	2	1	5	O	1	5	O	1	5	O	1	5	O	1	5	O	1	5	O	1	5	O	1	5	O	1	5	O	1	5	O	1	5	O	1	5	O	1	5	O
28	2	1	1	2	1	2	2	5	M	3	5	M	2	5	M	2	4	I	2	5	M	1	4	A	1	4	A	2	4	I	1	4	A	2	4	I	2	5	M	2	5	M	2	4	I
29	2	1	1	1	1	1	4	5	M	2	5	M	1	4	A	2	5	M	2	5	M	1	3	A	1	3	A	3	5	M	1	4	A	2	4	I	2	5	M	1	3	A	1	5	O
30	2	1	1	1	2	2	2	1	R	2	1	R	2	1	R	2	2	I	1	2	A	2	1	R	1	2	A	2	5	M	2	1	R	3	3	I	1	5	O	2	5	M	1	2	A
31	2	2	1	1	1	2	1	5	O	1	4	A	1	5	O	2	4	I	1	5	O	2	5	M	1	5	O	2	5	M	2	5	M	1	5	O	1	5	O	2	5	M	1	5	O
32	2	1	1	1	2	2	2	5	M	1	5	O	4	5	M	5	4	R	2	5	M	1	5	O	1	2	A	2	5	M	1	5	O	1	1	Q	1	5	O	1	5	O	2	2	I
33	1	1	1	1	2	2	2	5	M	4	5	M	3	5	M	2	4	I	3	5	M	1	5	O	1	4	A	3	5	M	1	4	A	3	4	I	3	5	M	3	5	M	2	2	I
34	1	1	1	1	2	2	2	5	M	2	5	M	2	5	M	3	4	I	4	5	M	2	3	I	1	4	A	2	5	M	1	4	A	2	3	I	2	5	M	1	3	A	2	3	I
35	2	2	1	1	1	2	1	3	A	3	5	M	3	5	M	3	3	I	1	3	A	1	5	O	1	3	A	3	5	M	1	3	A	3	3	I	3	5	M	1	3	A	3	3	I
36	2	2	2	2	2	2	1	5	O	2	5	M	2	5	M	2	4	I	3	5	M	1	4	A	1	4	A	3	5	M	3	5	M	3	3	I	3	5	M	2	5	M	1	3	A
37	2	2	1	1	1	3	2	1	R	1	1	Q	2	5	M	1	5	O	3	5	M	1	5	O	1	1	Q	1	5	O	1	5	O	1	1	Q	1	5	O	1	1	Q	1	5	O
38	2	1	2	1	2	1	1	5	O	1	4	A	3	5	M	1	5	O	4	3	I	1	4	A	1	4	A	2	5	M	1	4	A	1	5	O	1	5	O	1	4	A	3	5	M
39	2	2	1	1	1	2	1	5	O	4	5	M	4	5	M	2	4	I	4	5	M	1	4	A	1	4	A	2	5	M	1	4	A	1	4	A	1	4	A	1	4	A	3	5	M
40	2	1	2	1	2	1	2	5	M	2	5	M	2	5	M	2	2	I	1	2	A	2	2	I	2	2	I	2	5	M	2	2	I	2	2	I	2	5	M	2	5	M	2	2	I
41	2	2	1	1	1	2	2	5	M	2	5	M	4	5	M	2	3	I	2	3	I	2	3	I	2	3	I	2	5	M	2	4	I	3	4	I	3	5	M	2	5	M	2	4	I
42	2	2	1	2	2	2	1	5	O	1	5	O	1	5	O	4	4	I	2	5	M	2	5	M	2	5	M	2	5	M	2	4	I	2	4	I	2	5	M	2	5	M	3	3	I
43	2	1	2	1	2	2	1	4	A	3	5	M	4	5	M	2	2	I	1	2	A	1	2	A	1	2	A	1	2	A	1	3	A	3	2	I	3	5	M	1	2	A	1	4	A
44	2	2	1	1	2	1	1	5	O	4	5	M	2	3	I	2	3	I	2	3	I	2	3	I	2	5	M	1	5	O	1	3	A	3	3	I	3	5	M	2	5	M	2	3	I
45	2	2	1	1	2	1	4	5	M	1	5	O	1	1	Q	1	5	O	1	1	Q	1	5	O	1	5	O	1	5	O	1	1	Q	1	5	O	1	5	O	1	1	Q	1	5	O
46	2	2	1	1	2	2	2	5	M	3	5	M	2	5	M	2	4	I	2	4	I	2	4	I	1	4	A	1	5	O	2	5	M	2	4	I	2	5	M	2	5	M	2	4	I
47	2	1	2	1	2	2	4	4	I	2	5	M	3	5	M	2	2	I	2	5	M	2	5	M	1	2	A	2	5	M	3	5	M	2	2	I	2	5	M	3	5	M	2	2	I
48	2	1	2	1	2	2	2	5	M	4	5	M	1	3	A	2	4	I	4	5	M	2	5	M	1	4	A	3	5	M	2	5	M	2	4	I	2	5	M	3	5	M	2	4	I
49	1	2	1	1	2	1	2	5	M	2	5	M	2	3	I	2	3	I	3	5	M	2	5	M	1	3	A	2	5	M	2	5	M	2	3	I	2	5	M	2	5	M	2	3	I
50	2	1	2	1	2	2	2	5	M	2	5	M	2	4	I	2	5	M	2	5	M	2	5	M	2	5	M	2	5	M	2	5	M	2	5	M	2	5	M	2	5	M	2	3	I
51	1	1	2	1	2	2	1	5	O	1	5	O	1	3	A	1	5	O	4	5	M	1	5	O	1	5	O	1	5	O	1	4	A	1	5	O	1	5	O	1	3	A	1	4	A
52	2	2	1	2	2	2	2	5	M	1	5	O	1	1	Q	1	5	O	2	5	M	1	1	Q	2	2	I	1	1	Q	1	5	O	1	5	O	1	5	O	1	5	O	1	1	Q
53	2	2	1	1	2	1	2	5	M	4	5	M	2	3	I	2	4	I	1	2	A	2	5	M	1	3	A	2	5	M	2	5	M	2	3	I	2	5	M	2	5	M	2	3	I
54	1	2	2	1	2	2	3	5	M	3	5	M	3	3	I	2	2	I	3	5	M	3	5	M	3	5	M	3	5	M	3	5	M	3	3	I	3	3	I	3	5	M	3	3	I
55	1	2	1	1	2	1	2	5	M	1	5	O	1	4	A	1	1	Q	1	5	O	1	4	A	1	5	O	1	5	O	1	4	A	1	5	O	1	5	O	1	4	A	1	5	O
56	2	2	1	1	2	1	1	5	O	2	4	I	1	4	A	5	5	Q	1	4	A	1	3	A	1	4	A	1	5	O	1	3	A	3	4	I	3	4	I	1	3	A	1	3	A
57	2	2	1	1	2	1	1	5	O	3	5	M	1	4	A	1	1	Q	1	5	O	1	5	O	1	4	A	1	5	O	1	5	O	1	5	O	1	5	O	1	4	A	1	5	O
58	2	2	1	1	2	1	2	5	M	1	5	O	1	5	O	2	4	I	2	5	M	2	4	I	1	4	A	2	5	M	2	4	I	3	4	I	3	5	M	2	5	M	1	4	A
59	2	2	1	1	1	2	1	3	A	1	2	A	1	3	A	2	3	I	1	3	A	1	3	A	1	3	A	1	3	A	1	3	A	3	3	I	3	5	M	3	5	M	1	3	A
60	2	2	1	1	1	2	1	5	O	1	5	O	1	5	O	1	5	O	3	5	M	1	5	O	1	5	O	1	5	O	1	5	O	1	5	O	1	5	O	1	5	O	1	5	O
61	2	2	1	1	1	2	3	5	M	1	5	O	1	4	A	1	5	O	3	5	M	1	5	O	1	5	O	1	4	A	1	5	O	1	5	O	1	5	O	1	4	A	1	5	O
62	1	2	1	1	2	2	3	5	M	1	5	O	2	2	I	2	3	I	3	2	I	2	5	M	3	5	M	1	5	O	2	3	I	2	2	I	2	5	M	3	5	M	3	2	I
63	2	2	2	1	2	2	2	5	M	4	5	M	2	2	I	2	2	I	2	2	I	2	5	M	2	5	M	1	5	O	2	2	I	2	2	I	2	5	M	2	5	M	2	2	I
64	1	2	1	1	1	2	3	5	M	1	5	O	1	5	O	1	5	O	1	5	O	1	5	O	1	5	O	1	5	O	1	5	O	5	4	R	1	1	Q	1	5	O	1	5	O
65	1	2	1	1	1	2	2	5	M	2	5	M	2	2	I	2	3	I	2	3	I	2	3	I	2	3	I	1	5	O	2	3	I	2	3	I	2	5	M	2	5	M	2	2	I
66	2	2	1	2	2	1	2	5	M	1	5	O	1	5	O	2	4	I	2	4	I	2	5	M	2	4	I	1	5	O	1	5	O	3	5	M	3	5	M	2	5	M	2	4	I
67	2	2	1	2	1	2	3	5	M	1	5	O	1	1	Q	1	5	O	4	1	R	1	5	O	1	5	O	1	5	O	1	4	A	4	5	M	4	5	M	1	5	O	1	5	O
68	1	2	1	1	2	2	3	5	M	2	5	M	2	4	I	2	5	M	1	2	A	1	5	O	2	5	M	2	5	M	2	5	M	4	5	M	4	5	M	2	4	I	2	5	M
69	2	2	1	2	1	2	3	5	M	1	5	O	1	4	A	2	4	I	1	4	A	2	5	M	2	3	I	1	4	A	2	4	I	5	3	R	5	3	R	1	4	A	3	5	M
70	2	2	1	2	1	2	2	3	I	1	4	A	1	5	O	2	2	I	1	4	A	1	4	A	1	4	A	1	5	O	2	3	I	1	4	A	1	4	A	2	4	I	3	5	M
71	2	2	1	2	1	3	1	3	A	1	5	O	1	3	A	1	5	O	1	4	A	1	4	A	1	4	A	1	5	O	1	5	O	3	5	M	3	5	M	1	3	A	3	5	M
72	1	2	1	1	2	2	1	4	A	1	4	A	1	4	A	1	4	A	1	4	A	1	4	A	1	4	A	1	4	A	1	4	A	3	5	M	3	5	M	1	4	A	3	5	M
73	2	2	1	1	1	2	1	5	O	2	4	I	2	4	I	3	3	I	2	4	I	1	5	O	2	4	I	1	5	O	2	4	I	2	5	M	2	5	M	2	4	I	3	5	M
74	2	2	1	1	2	2	1	4	A	1	4	A	1	4	A	2	4	I	1	4	A	1	4	A	1	4	A	1	4	A	1	4	A	3	5	M	3	5	M	1	4	A	3	5	M
75	1	1	1	1	2	1	2	5	M	1	5	O	4	5	M	4	4	I	3	3	I	1	5	O	3	3	I	1	5	O	2	5	M	2	5	M	2	5	M	4	5	M	2	2	I
76	1	1	1	1	2	2	3	5	M	1	5	O	3	5	M	3	4	I	1	5	O	1	5	O	2	4	I	1	5	O	3	5	M	2	5	M	2	5	M	3	5	M	2	4	I
77	2	1	2	1	2	1	3	5	M	1	5	O	3	5	M	2	4	I	2	5	M	1	5	O	2	4	I	1	5	O	1	5	O	5	4	R	5	4	R	2	5	M	2	4	I
78	1	1	2	1	2	1	2	5	M	3	3	I	3	5	M	2	2	I	3	5	M	2	5	M	2	2	I	1	5	O	5	2	R	1	5	O	1	5	O	2	5	M	2	2	I
79	1	1	1	1	2	1	2	5	M	1	5	O	2	5	M	2	2	I	3	5	M	2	5	M	2	2	I	1	5	O	2	2	I	2	5	M	2	5	M	2	2	I	1	5	O
80	1	1	2	1	2	1	1	5	O	1	5	O	2	5	M	2	2	I	1	1	Q	1	5	O	1	2	A	2	2	I	1	2	A	1	2	A	1	2	A	2	2	I	2	5	M
81	2	2	1	2	1	2	3	5	M	1	5	O	1	3	A	4	3	I	4	5	M	1	3	A	3	3	I	1	3	A	3	3	I	3	3	I	3	5	M	1	3	A	1	3	A
82	2	1	1	1	2	1	2	5	M	1	5	O	1	5	O	4	3	I	1	5	O	1	5	O	1	5	O	1	5	O	1	5	O	1	5	O	1	5	O	1	5	O	1	5	O
83	1	1	1	1	2	1	1	1	Q	1	5	O	2	5	M	2	2	I	3	5	M	1	5	O	3	3	I	1	5	O	2	2	I	2	2	I	2	2	I	2	2	I	2	5	M
84	1	1	1	1	2	1	1	5	O	2	2	I	4	5	M	2	4	I	3	5	M	1	5	O	2	3	I	1	5	O	3	4	I	4	2	I	4	2	I	2	5	M	4	5	M
85	2	1	2	1	2	2	3	5	M	2	5	M	1	5	O	2	4	I	1	4	A	2	5	M	2	5	M	2	5	M	1	5	O	1	4	A	1	4	A	1	5	O	1	5	O
86	2	1	1	2	1	2	1	5	O	1	5	O	1	5	O	2	3	I	2	4	I	1	3	A	1	4	A	1	5	O	2	3	I	2	3	I	2	3	I	1	3	A	2	5	M
87	1	1	2	2	1	2	2	5	M	1	5	O	1	5	O	4	4	I	1	5	O	1	5	O	1	5	O	1	4	A	1	4	A	1	4	A	1	4	A	1	5	O	1	4	A
88	1	1	2	1	2	2	2	5	M	2	4	I	1	4	A	2	4	I	2	5	M	1	5	O	2	4	I	1	4	A	1	4	A	1	4	A	1	4	A	1	4	A	1	4	A
89	1	2	1	1	2	2	3	5	M	1	5	O	1	4	A	4	3	I	2	4	I	1	5	O	1	5	O	1	5	O	1	5	O	2	5	M	2	5	M	1	4	A	2	5	M
90	1	2	1	2	2	2	2	5	M	2	4	I	1	5	O	3	4	I	1	3	A	1	3	A	1	3	A	1	5	O	1	5	O	1	5	O	1	5	O	1	5	O	1	5	O
91	2	1	1	2	1	3	4	5	M	2	5	M	1	5	O	1	1	Q	1	5	O	1	5	O	1	5	O	2	5	M	1	5	O	1	5	O	1	5	O	1	5	O	1	5	O
92	2	1	1	1	2	2	4	5	M	2	5	M	2	5	M	3	4	I	2	5	M	1	5	O	2	5	M	2	5	M	1	5	O	1	5	O	1	5	O	2	5	M	2	5	M
93	1	2	2	1	2	1	3	5	M	2	3	I	4	5	M	4	3	I	4	5	M	1	4	A	2	3	I	1	5	O	3	3	I	3	3	I	3	3	I	1	3	A	1	5	O
94	1	2	2	1	2	1	1	1	Q	1	5	O	2	5	M	1	4	A	1	1	Q	1	1	Q	1	5	O	1	1	Q	1	5	O	1	1	Q	3	5	M	1	1	Q	1	5	O
95	2	2	2	1	2	1	2	5	M	2	5	M	2	5	M	3	4	I	2	5	M	2	5	M	2	5	M	2	5	M	2	5	M	2	5	M	2	5	M	1	5	O	2	5	M
96	2	2	1	1	2	1	1	5	O	1	5	O	2	4	I	1	5	O	1	5	O	1	5	O	1	5	O	1	5	O	2	4	I	2	4	I	2	4	I	1	5	O	2	5	M
97	1	2	1	1	2	1	1	5	O	1	5	O	1	4	A	4	4	I	1	5	O	1	4	A	1	4	A	1	4	A	1	4	A	1	4	A	1	4	A	1	4	A	1	4	A
98	2	2	1	1	2	1	5	3	R	1	5	O	2	3	I	2	5	M	2	5	M	1	5	O	2	3	I	1	4	A	3	3	I	1	3	A	1	3	A	1	5	O	1	4	A
99	2	1	2	1	2	1	3	3	I	2	3	I	1	3	A	5	5	Q	2	5	M	1	4	A	1	4	A	1	4	A	1	4	A	1	5	O	1	5	O	2	5	M	1	5	O
100	1	1	2	1	2	2	2	5	M	2	5	M	1	4	A	2	3	I	1	5	O	2	5	M	2	5	M	1	5	O	1	5	O	1	5	O	1	5	O	1	5	O	1	5	O
101	1	2	1	1	2	1	1	4	A	1	5	O	1	5	O	2	5	M	1	5	O	1	5	O	1	5	O	1	5	O	1	5	O	1	5	O	1	5	O	1	5	O	1	5	O
102	2	2	1	1	2	1	1	4	A	1	5	O	1	3	A	2	2	I	2	5	M	1	4	A	1	5	O	1	5	O	1	4	A	2	4	I	2	4	I	1	3	A	1	4	A
103	1	2	2	1	2	1	1	4	A	1	4	A	4	5	M	1	5	O	2	4	I	1	4	A	1	4	A	1	5	O	1	4	A	2	4	I	2	4	I	1	5	O	1	4	A
104	2	1	1	1	2	2	1	5	O	2	5	M	1	5	O	1	2	A	2	5	M	2	5	M	2	5	M	2	5	M	1	5	O	2	5	M	2	5	M	1	5	O	2	5	M
105	1	2	1	2	1	1	2	2	I	2	4	I	1	5	O	2	4	I	2	5	M	2	4	I	2	4	I	1	5	O	1	5	O	2	4	I	2	4	I	1	5	O	2	4	I
106	1	2	1	1	1	2	2	3	I	1	4	A	1	5	O	1	5	O	3	5	M	1	5	O	1	5	O	1	5	O	1	5	O	2	4	I	2	4	I	1	5	O	2	4	I
107	2	2	1	1	2	1	1	5	O	2	4	I	2	5	M	2	4	I	4	5	M	1	5	O	2	4	I	1	5	O	1	5	O	2	4	I	2	4	I	2	4	I	2	4	I
108	2	1	1	1	2	2	4	4	I	1	5	O	2	5	M	2	4	I	3	5	M	1	5	O	2	4	I	1	5	O	2	4	I	2	4	I	2	4	I	2	4	I	2	4	I
109	2	2	1	1	2	2	2	3	I	1	5	O	4	5	M	2	4	I	3	5	M	1	5	O	2	4	I	1	5	O	1	5	O	2	4	I	2	4	I	2	4	I	2	4	I
110	2	2	1	2	2	1	2	2	I	2	2	I	3	5	M	2	2	I	2	2	I	1	5	O	2	2	I	1	5	O	2	2	I	2	2	I	2	2	I	3	3	I	3	3	I
