# Supplementary material for: Analyzing the collaborative development needs of grassroots centers for disease control and prevention using the Kano model: A case study of China’s Chengdu–Chongqing Economic Circle
Source: PLoS One. 2026 Apr 20;21(4):e0347594. doi: 10.1371/journal.pone.0347594 (PMC13094998; doi:10.1371/journal.pone.0347594)
Supplement: S1 File — (ZIP) [file pone.0347594.s001.zip › Supporting Information - Data/Data 2:Importance ranking of collaborative development needs.xlsx]

## Sheet: Sheet3
	M	O	A	I	R	Q
Q1	0.0636	0.3727	0.1	0.3273	0.0182	0.1182	期望	0.5474	-0.5053	0.54736	0.505211
Q2	0.0364	0.2	0.2455	0.4182	0	0.1	无差异	0.4949	-0.2626	0.494945	0.262637
Q3	0.0364	0.2364	0.1909	0.4091	0	0.1273	无差异	0.4896	-0.3125	0.489574	0.312557
Q4	0.0364	0.2455	0.1727	0.4273	0.0091	0.1091	无差异	0.4742	-0.3196	0.474203	0.319651
Q5	0.0182	0.2091	0.2091	0.4545	0.0091	0.1	无差异	0.4694	-0.2551	0.469413	0.255135
Q6	0.0636	0.1909	0.2273	0.4182	0.0182	0.0818	无差异	0.4646	-0.2828	0.464667	0.282778
Q7	0.1182	0.2273	0.1818	0.3636	0	0.1091	无差异	0.4592	-0.3878	0.459199	0.38781
Q8	0.0909	0.2364	0.1455	0.4182	0.0091	0.1	无差异	0.4286	-0.3673	0.42862	0.36734
Q9	0.0818	0.1818	0.2	0.4364	0	0.1	无差异	0.4242	-0.2929	0.424222	0.292889
Q10	0.0636	0.2273	0.1455	0.4727	0	0.0909	无差异	0.41	-0.32	0.410076	0.319987
Q11	0.0364	0.1182	0.2273	0.5	0	0.1182	无差异	0.3918	-0.1753	0.391768	0.175303
Q12	0.0909	0.1727	0.1727	0.4818	0	0.0818	无差异	0.3762	-0.2871	0.376212	0.287115
Q13	0.0636	0.1636	0.1545	0.5273	0	0.0909	无差异	0.35	-0.25	0.349945	0.249945
Q14	0.0364	0.0818	0.1273	0.6727	0.0182	0.0636	无差异	0.2277	-0.1287	0.227728	0.12873
								A	I	M	O	Q	R	总计
								12	8	45	40	2	3	110	0.495238	0.809524
								10	15	38	42	4	1	110	0.495238	0.761905
								5	68	6	25	5	1	110	0.288462	0.298077
								8	62	14	20	3	3	110	0.269231	0.326923
								22	15	10	58	2	3	110	0.761905	0.647619
								18	15	42	30	4	1	110	0.457143	0.685714
								10	9	46	40	3	2	110	0.47619	0.819048
								15	35	20	35	3	2	110	0.47619	0.52381
								5	80	3	18	2	2	110	0.216981	0.198113
								15	20	37	33	3	2	110	0.457143	0.666667
								30	12	18	45	3	2	110	0.714286	0.6
								18	15	30	42	3	2	110	0.571429	0.685714
								15	10	32	48	3	2	110	0.6	0.761905
								20	25	15	45	3	2	110	0.619048	0.571429
								28	18	10	50	2	2	110	0.735849	0.566038
															0.492749	0.596889
								0.109091	0.0727273	0.409091	0.363636	0.0181818	0.0272727
								0.0909091	0.136364	0.345455	0.381818	0.0363636	0.00909091
								0.0454545	0.618182	0.0545455	0.227273	0.0454545	0.00909091
								0.0727273	0.563636	0.127273	0.181818	0.0272727	0.0272727
								0.2	0.136364	0.0909091	0.527273	0.0181818	0.0272727
								0.163636	0.136364	0.381818	0.272727	0.0363636	0.00909091
								0.0909091	0.0818182	0.418182	0.363636	0.0272727	0.0181818
								0.136364	0.318182	0.181818	0.318182	0.0272727	0.0181818
								0.0454545	0.727273	0.0272727	0.163636	0.0181818	0.0181818
								0.136364	0.181818	0.336364	0.3	0.0272727	0.0181818
								0.272727	0.109091	0.163636	0.409091	0.0272727	0.0181818
								0.163636	0.136364	0.272727	0.381818	0.0272727	0.0181818
								0.136364	0.0909091	0.290909	0.436364	0.0272727	0.0181818
								0.181818	0.227273	0.136364	0.409091	0.0272727	0.0181818
								0.254545	0.163636	0.0909091	0.454545	0.0181818	0.0181818
							Q1	28	18	10	50	2	2		0.735849	0.566038
							Q2	10	15	38	42	4	1	110	0.495238	0.761905
							Q3	5	68	6	25	5	1	110	0.288462	0.298077
							Q4	8	72	4	20	3	3	110	0.269231	0.230769
							Q5	22	15	10	58	2	3	110	0.761905	0.647619
							Q6	12	8	45	40	2	3	110	0.495238	0.809524
							Q7	30	10	25	40	3	2	110	0.666667	0.619048
							Q8	15	35	20	35	3	2	110	0.47619	0.52381
							Q9	5	80	3	18	2	2	110	0.216981	0.198113
							Q10	25	20	15	45	3	2	110	0.666667	0.571429
							Q11	40	12	8	45	3	2	110	0.809524	0.504762
							Q12	18	15	30	42	3	2	110	0.571429	0.685714
							Q13	35	10	12	48	3	2	110	0.790476	0.571429
							Q14	20	25	15	45	3	2	110	0.619048	0.571429
								0.254545	0.163636	0.0909091	0.454545	0.0181818	0.0181818
								0.0909091	0.136364	0.345455	0.381818	0.0363636	0.00909091
								0.0454545	0.618182	0.0545455	0.227273	0.0454545	0.00909091
								0.0727273	0.654545	0.0363636	0.181818	0.0272727	0.0272727
								0.2	0.136364	0.0909091	0.527273	0.0181818	0.0272727
								0.109091	0.0727273	0.409091	0.363636	0.0181818	0.0272727
								0.272727	0.0909091	0.227273	0.363636	0.0272727	0.0181818
								0.136364	0.318182	0.181818	0.318182	0.0272727	0.0181818
								0.0454545	0.727273	0.0272727	0.163636	0.0181818	0.0181818
								0.227273	0.181818	0.136364	0.409091	0.0272727	0.0181818
								0.363636	0.109091	0.0727273	0.409091	0.0272727	0.0181818
								0.163636	0.136364	0.272727	0.381818	0.0272727	0.0181818
								0.318182	0.0909091	0.109091	0.436364	0.0272727	0.0181818
								0.181818	0.227273	0.136364	0.409091	0.0272727	0.0181818
								A	I	M	O	Q	R
							Q1	0.254545	0.163636	0.0909091	0.454545	0.0181818	0.0181818		0.735849
							Q2	0.0909091	0.136364	0.345455	0.381818	0.0363636	0.00909091		0.495238
							Q3	0.0454545	0.618182	0.0545455	0.227273	0.0454545	0.00909091		0.288462
							Q4	0.0727273	0.654545	0.0363636	0.181818	0.0272727	0.0272727		0.269231
							Q5	0.2	0.136364	0.0909091	0.527273	0.0181818	0.0272727		0.761905
							Q6	0.109091	0.0727273	0.409091	0.363636	0.0181818	0.0272727		0.495238
							Q7	0.272727	0.0909091	0.227273	0.363636	0.0272727	0.0181818		0.666667
							Q8	0.136364	0.318182	0.181818	0.318182	0.0272727	0.0181818		0.47619
							Q9	0.0454545	0.727273	0.0272727	0.163636	0.0181818	0.0181818		0.216981
							Q10	0.227273	0.181818	0.136364	0.409091	0.0272727	0.0181818		0.666667
							Q11	0.363636	0.109091	0.0727273	0.409091	0.0272727	0.0181818		0.809524
							Q12	0.163636	0.136364	0.272727	0.381818	0.0272727	0.0181818		0.571429
							Q13	0.318182	0.0909091	0.109091	0.436364	0.0272727	0.0181818		0.790476
							Q14	0.181818	0.227273	0.136364	0.409091	0.0272727	0.0181818		0.619048
